# Supplementary material for: A Comparative Performance Analysis of Load Cell and Hall-Effect Brake Sensors in Sim Racing
Source: Sensors (Basel). 2025 Jun 21;25(13):3872. doi: 10.3390/s25133872 (PMC12251626; doi:10.3390/s25133872)
Supplement: Supplementary file 1 [file sensors-25-03872-s001.zip]

Archive with 7 entries (7 files):
- Supplementary Figure Captions_R1.pdf
- Supplementary Figure S1_R1.jpg
- Supplementary Figure S2_R1.tif
- Supplementary Figure S3_R1.jpg
- Supplementary Figure S4_R1.tif
- Supplementary Figure S5_R1.tif
- Supplementary File S1.xlsx
