# Supplementary material for: A Comparative Performance Analysis of Load Cell and Hall-Effect Brake Sensors in Sim Racing
Source: Sensors (Basel). 2025 Jun 21;25(13):3872. doi: 10.3390/s25133872 (PMC12251626; doi:10.3390/s25133872)
Supplement: Supplementary file 1 [file sensors-25-03872-s001.zip › Supplementary File S1.xlsx]

## Sheet: Sheet1
Participant	Q.1 LC_subjective_performance	Q.1 HS_sub_performance	Q.2 Difference_feel	Q.3 Difference_response	Q.4 Brake_best_performance	Q.5 Load_cell_brake		Key
P001	4	4	YES	NO	2	2		1 = Load Cell Brake
P002	5	6	YES	NO	2	2		2 = Hall Sensor Brake
P003	6	5	YES	NO	1	2
P004	6	5	NO	YES	2	1
P005	7	5	YES	YES	1	1
P006	4	6	NO	YES	1	2
P007	4	6	YES	YES	2	1
P008	7	4	YES	NO	2	1
P009	6	7	YES	NO	1	1
P010	6	5	YES	YES	1	1
P011	6	5	YES	NO	1	1
P012	5	4	YES	YES	1	2
P013	6	5	YES	NO	1	2
P014	3	4	YES	YES	2	1
P015	3	5	YES	YES	2	1
P016	5	3	YES	NO	1	1
P017	6	6	YES	NO	2	1
P018	5	6	NO	NO	2	1
P019	5	6	NO	YES	2	1
P020	4	6	NO	YES	2	2
